# Supplementary material for: An exploration of smokeless tobacco product nucleic acids: a combined metagenome and metatranscriptome analysis
Source: Appl Microbiol Biotechnol. 2019 Dec 9;104(2):751–63. doi: 10.1007/s00253-019-10232-3 (PMC6943401; doi:10.1007/s00253-019-10232-3)
Supplement: Supplementary file 2 — (XLSX 44 kb) [file 253_2019_10232_MOESM2_ESM.xlsx]

## Sheet: Sheet1
OTU ID	counts	taxonomy
Otu1191	24	d:Bacteria(0.9951)	p:Firmicutes(0.1465)	c:Bacilli(0.0900)	o:Lactobacillales(0.0344)	f:Carnobacteriaceae(0.0125)	g:Alloiococcus(0.0019)
Otu814	121	d:Bacteria(0.9951)	p:Firmicutes(0.3837)	c:Bacilli(0.2164)	o:Lactobacillales(0.0310)	f:Lactobacillaceae(0.0114)	g:Lactobacillus(0.0019)
Otu492	171	d:Bacteria(0.9951)	p:Firmicutes(0.5458)	c:Bacilli(0.3071)	o:Lactobacillales(0.0710)	f:Enterococcaceae(0.0302)	g:Tetragenococcus(0.0032)
Otu973	616	d:Bacteria(1.0000)	p:Firmicutes(0.6134)	c:Bacilli(0.3893)	o:Lactobacillales(0.2035)	f:Carnobacteriaceae(0.0938)	g:Atopostipes(0.0236)
Otu1309	369	d:Bacteria(1.0000)	p:Firmicutes(0.6134)	c:Bacilli(0.3893)	o:Lactobacillales(0.1239)	f:Leuconostocaceae(0.0536)	g:Weissella(0.0102)
Otu1326	64	d:Bacteria(1.0000)	p:Firmicutes(0.6134)	c:Bacilli(0.3071)	o:Lactobacillales(0.1239)	f:Carnobacteriaceae(0.0419)	g:Dolosigranulum(0.0023)
Otu1016	1312	d:Bacteria(1.0000)	p:Firmicutes(0.7485)	c:Bacilli(0.5525)	o:Lactobacillales(0.3117)	f:Carnobacteriaceae(0.1610)	g:Atopostipes(0.0236)
Otu173	3030	d:Bacteria(1.0000)	p:Firmicutes(0.8161)	c:Bacilli(0.6341)	o:Lactobacillales(0.2846)	f:Aerococcaceae(0.0652)	g:Ignavigranum(0.0146)
Otu448	12472	d:Bacteria(1.0000)	p:Firmicutes(0.8837)	c:Bacilli(0.7157)	o:Lactobacillales(0.4198)	f:Carnobacteriaceae(0.1610)	g:Marinilactibacillus(0.0236)
Otu70	4316	d:Bacteria(1.0000)	p:Firmicutes(0.9174)	c:Bacilli(0.7565)	o:Lactobacillales(0.2846)	f:Lactobacillaceae(0.1442)	g:Pediococcus(0.0388)
Otu794	25	d:Bacteria(1.0000)	p:Firmicutes(0.9174)	c:Bacilli(0.6341)	o:Lactobacillales(0.2846)	f:Carnobacteriaceae(0.1442)	g:Dolosigranulum(0.0236)
Otu92	526	d:Bacteria(1.0000)	p:Firmicutes(0.9174)	c:Bacilli(0.6341)	o:Lactobacillales(0.3387)	f:Enterococcaceae(0.0770)	g:Bavariicoccus(0.0191)
Otu64	40098	d:Bacteria(1.0000)	p:Firmicutes(0.9512)	c:Bacilli(0.7973)	o:Lactobacillales(0.4468)	f:Carnobacteriaceae(0.1610)	g:Lacticigenium(0.0236)
Otu1317	77	d:Bacteria(1.0000)	p:Firmicutes(0.9512)	c:Bacilli(0.4301)	o:Lactobacillales(0.1504)	f:Enterococcaceae(0.0652)	g:Tetragenococcus(0.0102)
Otu15	2164	d:Bacteria(1.0000)	p:Firmicutes(0.9810)	c:Bacilli(0.8179)	o:Lactobacillales(0.3387)	f:Lactobacillaceae(0.1778)	g:Pediococcus(0.0550)
Otu1075	89	d:Bacteria(1.0000)	p:Firmicutes(0.9810)	c:Bacilli(0.7565)	o:Lactobacillales(0.3927)	f:Carnobacteriaceae(0.2114)	g:Atopostipes(0.0712)
Otu381	16203	d:Bacteria(1.0000)	p:Firmicutes(0.9818)	c:Bacilli(0.8287)	o:Lactobacillales(0.5004)	f:Carnobacteriaceae(0.2282)	g:Marinilactibacillus(0.0550)
Otu214	14786	d:Bacteria(1.0000)	p:Firmicutes(0.9818)	c:Bacilli(0.8287)	o:Lactobacillales(0.5004)	f:Carnobacteriaceae(0.1946)	g:Marinilactibacillus(0.0469)
Otu75	7418	d:Bacteria(1.0000)	p:Firmicutes(0.9818)	c:Bacilli(0.8287)	o:Lactobacillales(0.5260)	f:Carnobacteriaceae(0.3375)	g:Alloiococcus(0.0792)
Otu282	1548	d:Bacteria(1.0000)	p:Firmicutes(0.9818)	c:Bacilli(0.8287)	o:Lactobacillales(0.4468)	f:Carnobacteriaceae(0.2282)	g:Atopostipes(0.0469)
Otu369	22279	d:Bacteria(1.0000)	p:Firmicutes(0.9826)	c:Bacilli(0.8396)	o:Lactobacillales(0.4468)	f:Carnobacteriaceae(0.2114)	g:Dolosigranulum(0.0388)
Otu157	48953	d:Bacteria(1.0000)	p:Firmicutes(0.9826)	c:Bacilli(0.8396)	o:Lactobacillales(0.5004)	f:Carnobacteriaceae(0.1946)	g:Marinilactibacillus(0.0388)
Otu1	31472	d:Bacteria(1.0000)	p:Firmicutes(0.9826)	c:Bacilli(0.8396)	o:Lactobacillales(0.4738)	f:Carnobacteriaceae(0.2114)	g:Marinilactibacillus(0.0388)
Otu950	5810	d:Bacteria(1.0000)	p:Firmicutes(0.9826)	c:Bacilli(0.8287)	o:Lactobacillales(0.3657)	f:Carnobacteriaceae(0.1946)	g:Atopostipes(0.0631)
Otu507	3652	d:Bacteria(1.0000)	p:Firmicutes(0.9826)	c:Bacilli(0.8396)	o:Lactobacillales(0.5515)	f:Carnobacteriaceae(0.2819)	g:Atopostipes(0.0469)
Otu1067	154	d:Bacteria(1.0000)	p:Firmicutes(0.9826)	c:Bacilli(0.8179)	o:Lactobacillales(0.4738)	f:Carnobacteriaceae(0.2819)	g:Atopostipes(0.0954)
Otu881	106	d:Bacteria(1.0000)	p:Firmicutes(0.9826)	c:Bacilli(0.6341)	o:Lactobacillales(0.3657)	f:Carnobacteriaceae(0.1946)	g:Atopostipes(0.0631)
Otu1005	11	d:Bacteria(1.0000)	p:Firmicutes(0.9826)	c:Bacilli(0.8396)	o:Lactobacillales(0.4738)	f:Carnobacteriaceae(0.2819)	g:Dolosigranulum(0.0712)
Otu1334	7046	d:Bacteria(1.0000)	p:Firmicutes(0.9835)	c:Bacilli(0.8504)	o:Lactobacillales(0.5004)	f:Carnobacteriaceae(0.2819)	g:Marinilactibacillus(0.0325)
Otu1031	14009	d:Bacteria(1.0000)	p:Firmicutes(0.9835)	c:Bacilli(0.8504)	o:Lactobacillales(0.4738)	f:Carnobacteriaceae(0.2282)	g:Dolosigranulum(0.0469)
Otu880	2857	d:Bacteria(1.0000)	p:Firmicutes(0.9835)	c:Bacilli(0.8287)	o:Bacillales(0.3927)	f:Staphylococcaceae(0.2114)	g:Staphylococcus(0.0712)
Otu405	4652	d:Bacteria(1.0000)	p:Firmicutes(0.9835)	c:Bacilli(0.8504)	o:Lactobacillales(0.5004)	f:Carnobacteriaceae(0.2541)	g:Marinilactibacillus(0.0388)
Otu32	16392	d:Bacteria(1.0000)	p:Firmicutes(0.9843)	c:Bacilli(0.8612)	o:Lactobacillales(0.5004)	f:Carnobacteriaceae(0.3097)	g:Dolosigranulum(0.0712)
Otu109	2497	d:Bacteria(1.0000)	p:Firmicutes(0.9843)	c:Bacilli(0.8612)	o:Lactobacillales(0.6026)	f:Carnobacteriaceae(0.3097)	g:Atopostipes(0.0712)
Otu683	3730	d:Bacteria(1.0000)	p:Firmicutes(0.9843)	c:Bacilli(0.8504)	o:Lactobacillales(0.5771)	f:Carnobacteriaceae(0.3375)	g:Alkalibacterium(0.0792)
Otu468	726	d:Bacteria(1.0000)	p:Firmicutes(0.9843)	c:Bacilli(0.8612)	o:Lactobacillales(0.6026)	f:Carnobacteriaceae(0.4208)	g:Atopostipes(0.1035)
Otu193	12622	d:Bacteria(1.0000)	p:Firmicutes(0.9851)	c:Bacilli(0.8720)	o:Lactobacillales(0.5515)	f:Carnobacteriaceae(0.2541)	g:Dolosigranulum(0.0550)
Otu1114	1475	d:Bacteria(1.0000)	p:Firmicutes(0.9851)	c:Bacilli(0.8612)	o:Lactobacillales(0.4738)	f:Carnobacteriaceae(0.2819)	g:Alloiococcus(0.0873)
Otu798	3514	d:Bacteria(1.0000)	p:Firmicutes(0.9859)	c:Bacilli(0.8829)	o:Lactobacillales(0.5771)	f:Carnobacteriaceae(0.3375)	g:Dolosigranulum(0.0469)
Otu150	1439	d:Bacteria(1.0000)	p:Firmicutes(0.9859)	c:Bacilli(0.8829)	o:Bacillales(0.5771)	f:Paenibacillaceae_2(0.3930)	g:Aneurinibacillus(0.1850)
Otu37	405	d:Bacteria(1.0000)	p:Firmicutes(0.9859)	c:Bacilli(0.8829)	o:Lactobacillales(0.6537)	f:Carnobacteriaceae(0.3375)	g:Marinilactibacillus(0.1035)
Otu1078	469	d:Bacteria(1.0000)	p:Firmicutes(0.9859)	c:Bacilli(0.8829)	o:Lactobacillales(0.6281)	f:Streptococcaceae(0.3375)	g:Streptococcus(0.1159)
Otu354	204	d:Bacteria(1.0000)	p:Firmicutes(0.9859)	c:Bacilli(0.8396)	o:Lactobacillales(0.5004)	f:Carnobacteriaceae(0.2282)	g:Alloiococcus(0.0792)
Otu533	9782	d:Bacteria(1.0000)	p:Firmicutes(0.9868)	c:Bacilli(0.8720)	o:Lactobacillales(0.5004)	f:Carnobacteriaceae(0.3097)	g:Marinilactibacillus(0.1035)
Otu46	44080	d:Bacteria(1.0000)	p:Firmicutes(0.9868)	c:Bacilli(0.8937)	o:Lactobacillales(0.6281)	f:Carnobacteriaceae(0.3375)	g:Alloiococcus(0.1035)
Otu513	31137	d:Bacteria(1.0000)	p:Firmicutes(0.9868)	c:Bacilli(0.8829)	o:Lactobacillales(0.6026)	f:Carnobacteriaceae(0.3097)	g:Marinilactibacillus(0.0631)
Otu263	23093	d:Bacteria(1.0000)	p:Firmicutes(0.9868)	c:Bacilli(0.8829)	o:Lactobacillales(0.5771)	f:Carnobacteriaceae(0.2819)	g:Dolosigranulum(0.0550)
Otu314	28071	d:Bacteria(1.0000)	p:Firmicutes(0.9868)	c:Bacilli(0.8937)	o:Lactobacillales(0.6026)	f:Carnobacteriaceae(0.3930)	g:Dolosigranulum(0.0792)
Otu419	10284	d:Bacteria(1.0000)	p:Firmicutes(0.9868)	c:Bacilli(0.8937)	o:Lactobacillales(0.6537)	f:Carnobacteriaceae(0.4486)	g:Atopostipes(0.0954)
Otu408	495	d:Bacteria(1.0000)	p:Firmicutes(0.9868)	c:Bacilli(0.8937)	o:Lactobacillales(0.6281)	f:Carnobacteriaceae(0.4486)	g:Alkalibacterium(0.1159)
Otu339	2268	d:Bacteria(1.0000)	p:Firmicutes(0.9868)	c:Bacilli(0.8720)	o:Lactobacillales(0.5004)	f:Carnobacteriaceae(0.3097)	g:Atopostipes(0.0954)
Otu857	2968	d:Bacteria(1.0000)	p:Firmicutes(0.9868)	c:Bacilli(0.8937)	o:Lactobacillales(0.5771)	f:Carnobacteriaceae(0.3375)	g:Alkalibacterium(0.0792)
Otu248	21558	d:Bacteria(1.0000)	p:Firmicutes(0.9876)	c:Bacilli(0.8720)	o:Bacillales(0.5004)	f:Staphylococcaceae(0.3097)	g:Staphylococcus(0.1035)
Otu256	6298	d:Bacteria(1.0000)	p:Firmicutes(0.9876)	c:Bacilli(0.8937)	o:Lactobacillales(0.6026)	f:Carnobacteriaceae(0.3375)	g:Atopostipes(0.1159)
Otu594	352	d:Bacteria(1.0000)	p:Firmicutes(0.9876)	c:Bacilli(0.9045)	o:Lactobacillales(0.5515)	f:Enterococcaceae(0.3097)	g:Tetragenococcus(0.1035)
Otu77	806	d:Bacteria(1.0000)	p:Firmicutes(0.9876)	c:Bacilli(0.9045)	o:Lactobacillales(0.5771)	f:Carnobacteriaceae(0.3930)	g:Atopostipes(0.1850)
Otu1199	170	d:Bacteria(1.0000)	p:Firmicutes(0.9876)	c:Bacilli(0.8937)	o:Bacillales(0.5515)	f:Bacillaceae_2(0.3653)	g:Oceanobacillus(0.1504)
Otu1122	2	d:Bacteria(1.0000)	p:Firmicutes(0.9876)	c:Bacilli(0.8720)	o:Lactobacillales(0.4198)	f:Enterococcaceae(0.2114)	g:Enterococcus(0.0712)
Otu143	7384	d:Bacteria(1.0000)	p:Firmicutes(0.9884)	c:Bacilli(0.9045)	o:Lactobacillales(0.6537)	f:Carnobacteriaceae(0.3930)	g:Atopostipes(0.1850)
Otu1223	4351	d:Bacteria(1.0000)	p:Firmicutes(0.9884)	c:Bacilli(0.8829)	o:Lactobacillales(0.5004)	f:Carnobacteriaceae(0.3097)	g:Marinilactibacillus(0.0954)
Otu910	181	d:Bacteria(1.0000)	p:Firmicutes(0.9884)	c:Bacilli(0.9045)	o:Lactobacillales(0.7048)	f:Carnobacteriaceae(0.5423)	g:Alkalibacterium(0.1035)
Otu221	95210	d:Bacteria(1.0000)	p:Firmicutes(0.9892)	c:Bacilli(0.9045)	o:Lactobacillales(0.5771)	f:Carnobacteriaceae(0.3375)	g:Marinilactibacillus(0.1035)
Otu26	16051	d:Bacteria(1.0000)	p:Firmicutes(0.9892)	c:Bacilli(0.9045)	o:Lactobacillales(0.5771)	f:Carnobacteriaceae(0.3930)	g:Atopostipes(0.1850)
Otu544	6140	d:Bacteria(1.0000)	p:Firmicutes(0.9892)	c:Bacilli(0.9262)	o:Lactobacillales(0.6792)	f:Carnobacteriaceae(0.4764)	g:Atopostipes(0.1035)
Otu1062	695	d:Bacteria(1.0000)	p:Firmicutes(0.9892)	c:Bacilli(0.8287)	o:Lactobacillales(0.5260)	f:Carnobacteriaceae(0.3097)	g:Alloiococcus(0.1035)
Otu915	984	d:Bacteria(1.0000)	p:Firmicutes(0.9892)	c:Bacilli(0.8504)	o:Lactobacillales(0.4738)	f:Enterococcaceae(0.2819)	g:Tetragenococcus(0.0954)
Otu360	154	d:Bacteria(1.0000)	p:Firmicutes(0.9892)	c:Bacilli(0.9262)	o:Lactobacillales(0.7303)	f:Enterococcaceae(0.5075)	g:Tetragenococcus(0.2886)
Otu42	66822	d:Bacteria(1.0000)	p:Firmicutes(0.9901)	c:Bacilli(0.9153)	o:Lactobacillales(0.6281)	f:Carnobacteriaceae(0.3653)	g:Marinilactibacillus(0.1504)
Otu118	76257	d:Bacteria(1.0000)	p:Firmicutes(0.9901)	c:Bacilli(0.9370)	o:Lactobacillales(0.6792)	f:Carnobacteriaceae(0.5075)	g:Dolosigranulum(0.1159)
Otu353	11690	d:Bacteria(1.0000)	p:Firmicutes(0.9901)	c:Bacilli(0.9370)	o:Lactobacillales(0.6537)	f:Carnobacteriaceae(0.4764)	g:Alkalibacterium(0.1159)
Otu835	1175	d:Bacteria(1.0000)	p:Firmicutes(0.9901)	c:Bacilli(0.8720)	o:Lactobacillales(0.6026)	f:Carnobacteriaceae(0.4208)	g:Alloiococcus(0.1850)
Otu156	10173	d:Bacteria(1.0000)	p:Firmicutes(0.9901)	c:Bacilli(0.9045)	o:Lactobacillales(0.5771)	f:Carnobacteriaceae(0.3930)	g:Atopostipes(0.1850)
Otu3	16629	d:Bacteria(1.0000)	p:Firmicutes(0.9901)	c:Bacilli(0.9370)	o:Lactobacillales(0.6537)	f:Carnobacteriaceae(0.4764)	g:Dolosigranulum(0.1504)
Otu635	2432	d:Bacteria(1.0000)	p:Firmicutes(0.9901)	c:Bacilli(0.9045)	o:Lactobacillales(0.6281)	f:Carnobacteriaceae(0.4208)	g:Dolosigranulum(0.1850)
Otu283	635	d:Bacteria(1.0000)	p:Firmicutes(0.9901)	c:Bacilli(0.9370)	o:Lactobacillales(0.6792)	f:Carnobacteriaceae(0.4208)	g:Atopostipes(0.2195)
Otu284	1355	d:Bacteria(1.0000)	p:Firmicutes(0.9901)	c:Bacilli(0.8937)	o:Lactobacillales(0.5771)	f:Carnobacteriaceae(0.3930)	g:Atopostipes(0.1504)
Otu389	1244	d:Bacteria(1.0000)	p:Firmicutes(0.9901)	c:Bacilli(0.8829)	o:Lactobacillales(0.6026)	f:Carnobacteriaceae(0.3653)	g:Alloiococcus(0.1504)
Otu517	2987	d:Bacteria(1.0000)	p:Firmicutes(0.9901)	c:Bacilli(0.9153)	o:Lactobacillales(0.6026)	f:Carnobacteriaceae(0.3653)	g:Atopostipes(0.1159)
Otu155	6373	d:Bacteria(1.0000)	p:Firmicutes(0.9901)	c:Bacilli(0.9370)	o:Bacillales(0.6026)	f:Bacillaceae_1(0.4208)	g:Bacillus(0.2195)
Otu693	2101	d:Bacteria(1.0000)	p:Firmicutes(0.9901)	c:Bacilli(0.9045)	o:Lactobacillales(0.6281)	f:Carnobacteriaceae(0.3930)	g:Atopostipes(0.1504)
Otu476	1496	d:Bacteria(1.0000)	p:Firmicutes(0.9901)	c:Bacilli(0.8829)	o:Lactobacillales(0.5771)	f:Lactobacillaceae(0.3930)	g:Lactobacillus(0.1850)
Otu83	121004	d:Bacteria(1.0000)	p:Firmicutes(0.9909)	c:Bacilli(0.9262)	o:Lactobacillales(0.7048)	f:Carnobacteriaceae(0.3930)	g:Alloiococcus(0.1850)
Otu41	18803	d:Bacteria(1.0000)	p:Firmicutes(0.9909)	c:Bacilli(0.9153)	o:Lactobacillales(0.5260)	f:Carnobacteriaceae(0.3375)	g:Marinilactibacillus(0.1035)
Otu54	8204	d:Bacteria(1.0000)	p:Firmicutes(0.9909)	c:Bacilli(0.9262)	o:Lactobacillales(0.6537)	f:Carnobacteriaceae(0.4764)	g:Dolosigranulum(0.1159)
Otu680	6659	d:Bacteria(1.0000)	p:Firmicutes(0.9909)	c:Bacilli(0.9262)	o:Lactobacillales(0.6281)	f:Carnobacteriaceae(0.3930)	g:Atopostipes(0.1159)
Otu1134	1351	d:Bacteria(1.0000)	p:Firmicutes(0.9909)	c:Bacilli(0.9478)	o:Lactobacillales(0.7048)	f:Carnobacteriaceae(0.5075)	g:Atopostipes(0.1035)
Otu290	6991	d:Bacteria(1.0000)	p:Firmicutes(0.9909)	c:Bacilli(0.9153)	o:Lactobacillales(0.6281)	f:Carnobacteriaceae(0.3930)	g:Atopostipes(0.1850)
Otu494	328	d:Bacteria(1.0000)	p:Firmicutes(0.9909)	c:Bacilli(0.9478)	o:Lactobacillales(0.6792)	f:Carnobacteriaceae(0.5075)	g:Marinilactibacillus(0.1504)
Otu509	6396	d:Bacteria(1.0000)	p:Firmicutes(0.9917)	c:Bacilli(0.9586)	o:Lactobacillales(0.7048)	f:Carnobacteriaceae(0.5423)	g:Atopostipes(0.1159)
Otu439	31365	d:Bacteria(1.0000)	p:Firmicutes(0.9917)	c:Bacilli(0.9586)	o:Lactobacillales(0.7303)	f:Carnobacteriaceae(0.5771)	g:Alkalibacterium(0.1504)
Otu204	2054	d:Bacteria(1.0000)	p:Firmicutes(0.9917)	c:Bacilli(0.9153)	o:Lactobacillales(0.5771)	f:Carnobacteriaceae(0.3930)	g:Atopostipes(0.1850)
Otu699	1302	d:Bacteria(1.0000)	p:Firmicutes(0.9917)	c:Bacilli(0.9478)	o:Lactobacillales(0.7048)	f:Carnobacteriaceae(0.5423)	g:Atopostipes(0.3232)
Otu1153	2438	d:Bacteria(1.0000)	p:Firmicutes(0.9917)	c:Bacilli(0.9370)	o:Lactobacillales(0.6537)	f:Carnobacteriaceae(0.4486)	g:Alkalibacterium(0.1850)
Otu1263	33	d:Bacteria(1.0000)	p:Firmicutes(0.9917)	c:Bacilli(0.9370)	o:Bacillales(0.7814)	f:Bacillaceae_2(0.4486)	g:Ornithinibacillus(0.1035)
Otu194	40467	d:Bacteria(1.0000)	p:Firmicutes(0.9926)	c:Bacilli(0.9478)	o:Lactobacillales(0.7048)	f:Carnobacteriaceae(0.4486)	g:Alloiococcus(0.1035)
Otu13	38273	d:Bacteria(1.0000)	p:Firmicutes(0.9926)	c:Bacilli(0.9478)	o:Lactobacillales(0.7048)	f:Carnobacteriaceae(0.5075)	g:Alloiococcus(0.1159)
Otu827	2001	d:Bacteria(1.0000)	p:Firmicutes(0.9926)	c:Bacilli(0.9695)	o:Lactobacillales(0.7048)	f:Carnobacteriaceae(0.5423)	g:Atopostipes(0.1159)
Otu1103	923	d:Bacteria(1.0000)	p:Firmicutes(0.9926)	c:Bacilli(0.9695)	o:Lactobacillales(0.7303)	f:Carnobacteriaceae(0.5771)	g:Atopostipes(0.1159)
Otu1174	108	d:Bacteria(1.0000)	p:Firmicutes(0.9926)	c:Bacilli(0.9478)	o:Lactobacillales(0.6281)	f:Aerococcaceae(0.3375)	g:Facklamia(0.1159)
Otu21	40329	d:Bacteria(1.0000)	p:Firmicutes(0.9934)	c:Bacilli(0.9370)	o:Lactobacillales(0.6537)	f:Enterococcaceae(0.3653)	g:Enterococcus(0.1504)
Otu65	17412	d:Bacteria(1.0000)	p:Firmicutes(0.9934)	c:Bacilli(0.9478)	o:Lactobacillales(0.6026)	f:Carnobacteriaceae(0.4208)	g:Marinilactibacillus(0.1159)
Otu625	14987	d:Bacteria(1.0000)	p:Firmicutes(0.9934)	c:Bacilli(0.9695)	o:Lactobacillales(0.6537)	f:Carnobacteriaceae(0.4208)	g:Marinilactibacillus(0.1159)
Otu655	7004	d:Bacteria(1.0000)	p:Firmicutes(0.9934)	c:Bacilli(0.9586)	o:Lactobacillales(0.7048)	f:Carnobacteriaceae(0.5075)	g:Atopostipes(0.2195)
Otu318	20719	d:Bacteria(1.0000)	p:Firmicutes(0.9934)	c:Bacilli(0.9586)	o:Lactobacillales(0.6792)	f:Carnobacteriaceae(0.4764)	g:Alkalibacterium(0.1504)
Otu302	19077	d:Bacteria(1.0000)	p:Firmicutes(0.9934)	c:Bacilli(0.9695)	o:Lactobacillales(0.7048)	f:Carnobacteriaceae(0.5075)	g:Alkalibacterium(0.1504)
Otu834	903	d:Bacteria(1.0000)	p:Firmicutes(0.9934)	c:Bacilli(0.9586)	o:Lactobacillales(0.7048)	f:Carnobacteriaceae(0.5423)	g:Atopostipes(0.3232)
Otu668	4193	d:Bacteria(1.0000)	p:Firmicutes(0.9934)	c:Bacilli(0.9586)	o:Lactobacillales(0.7559)	f:Carnobacteriaceae(0.5423)	g:Atopostipes(0.2541)
Otu459	4881	d:Bacteria(1.0000)	p:Firmicutes(0.9934)	c:Bacilli(0.9695)	o:Lactobacillales(0.7303)	f:Carnobacteriaceae(0.4764)	g:Atopostipes(0.2541)
Otu987	1652	d:Bacteria(1.0000)	p:Firmicutes(0.9934)	c:Bacilli(0.9695)	o:Lactobacillales(0.7559)	f:Carnobacteriaceae(0.5075)	g:Alkalibacterium(0.1850)
Otu244	2454	d:Bacteria(1.0000)	p:Firmicutes(0.9934)	c:Bacilli(0.9478)	o:Lactobacillales(0.6281)	f:Carnobacteriaceae(0.4486)	g:Atopostipes(0.2541)
Otu385	467	d:Bacteria(1.0000)	p:Firmicutes(0.9934)	c:Bacilli(0.9803)	o:Lactobacillales(0.6792)	f:Carnobacteriaceae(0.5075)	g:Alkalibacterium(0.2195)
Otu93	63220	d:Bacteria(1.0000)	p:Firmicutes(0.9942)	c:Bacilli(0.9695)	o:Lactobacillales(0.7559)	f:Carnobacteriaceae(0.5423)	g:Alloiococcus(0.1850)
Otu390	7957	d:Bacteria(1.0000)	p:Firmicutes(0.9942)	c:Bacilli(0.9803)	o:Lactobacillales(0.7048)	f:Carnobacteriaceae(0.5423)	g:Atopostipes(0.3577)
Otu47	53348	d:Bacteria(1.0000)	p:Firmicutes(0.9942)	c:Bacilli(0.9891)	o:Lactobacillales(0.7814)	f:Carnobacteriaceae(0.6119)	g:Dolosigranulum(0.2195)
Otu652	17283	d:Bacteria(1.0000)	p:Firmicutes(0.9942)	c:Bacilli(0.9891)	o:Lactobacillales(0.7048)	f:Carnobacteriaceae(0.5075)	g:Marinilactibacillus(0.1504)
Otu300	1128	d:Bacteria(1.0000)	p:Firmicutes(0.9942)	c:Bacilli(0.9695)	o:Lactobacillales(0.7303)	f:Carnobacteriaceae(0.5771)	g:Atopostipes(0.3923)
Otu526	9572	d:Bacteria(1.0000)	p:Firmicutes(0.9942)	c:Bacilli(0.9586)	o:Lactobacillales(0.7303)	f:Carnobacteriaceae(0.5771)	g:Atopostipes(0.3232)
Otu736	3218	d:Bacteria(1.0000)	p:Firmicutes(0.9942)	c:Bacilli(0.9695)	o:Lactobacillales(0.7303)	f:Carnobacteriaceae(0.5075)	g:Atopostipes(0.2541)
Otu413	9787	d:Bacteria(1.0000)	p:Firmicutes(0.9942)	c:Bacilli(0.9586)	o:Lactobacillales(0.7048)	f:Carnobacteriaceae(0.5423)	g:Atopostipes(0.2886)
Otu575	4787	d:Bacteria(1.0000)	p:Firmicutes(0.9942)	c:Bacilli(0.9891)	o:Lactobacillales(0.7303)	f:Carnobacteriaceae(0.5423)	g:Alkalibacterium(0.1850)
Otu111	1952	d:Bacteria(1.0000)	p:Firmicutes(0.9942)	c:Bacilli(0.9586)	o:Bacillales(0.6281)	f:Bacillaceae_1(0.4486)	g:Bacillus(0.2541)
Otu350	3344	d:Bacteria(1.0000)	p:Firmicutes(0.9942)	c:Bacilli(0.9586)	o:Lactobacillales(0.7303)	f:Carnobacteriaceae(0.5423)	g:Atopostipes(0.2886)
Otu20	201	d:Bacteria(1.0000)	p:Firmicutes(0.9942)	c:Bacilli(0.9370)	o:Lactobacillales(0.7814)	f:Carnobacteriaceae(0.6468)	g:Alloiococcus(0.4269)
Otu1340	1140	d:Bacteria(1.0000)	p:Firmicutes(0.9942)	c:Bacilli(0.9478)	o:Lactobacillales(0.7559)	f:Carnobacteriaceae(0.5075)	g:Atopostipes(0.3232)
Otu1136	43	d:Bacteria(1.0000)	p:Firmicutes(0.9942)	c:Bacilli(0.9891)	o:Lactobacillales(0.6792)	f:Carnobacteriaceae(0.5075)	g:Marinilactibacillus(0.1159)
Otu61	47019	d:Bacteria(1.0000)	p:Firmicutes(0.9950)	c:Bacilli(0.9896)	o:Lactobacillales(0.8069)	f:Carnobacteriaceae(0.5771)	g:Alkalibacterium(0.1504)
Otu631	3053	d:Bacteria(1.0000)	p:Firmicutes(0.9950)	c:Bacilli(0.9896)	o:Lactobacillales(0.7814)	f:Carnobacteriaceae(0.6468)	g:Atopostipes(0.1504)
Otu469	5697	d:Bacteria(1.0000)	p:Firmicutes(0.9950)	c:Bacilli(0.9586)	o:Lactobacillales(0.7559)	f:Carnobacteriaceae(0.6119)	g:Atopostipes(0.3577)
Otu559	9837	d:Bacteria(1.0000)	p:Firmicutes(0.9950)	c:Bacilli(0.9803)	o:Lactobacillales(0.7559)	f:Carnobacteriaceae(0.5075)	g:Alkalibacterium(0.2541)
Otu618	1418	d:Bacteria(1.0000)	p:Firmicutes(0.9950)	c:Bacilli(0.9896)	o:Lactobacillales(0.8069)	f:Carnobacteriaceae(0.6816)	g:Atopostipes(0.1850)
Otu692	2481	d:Bacteria(1.0000)	p:Firmicutes(0.9950)	c:Bacilli(0.9586)	o:Lactobacillales(0.7048)	f:Carnobacteriaceae(0.5423)	g:Atopostipes(0.2541)
Otu795	1442	d:Bacteria(1.0000)	p:Firmicutes(0.9950)	c:Bacilli(0.9803)	o:Lactobacillales(0.6792)	f:Carnobacteriaceae(0.5075)	g:Atopostipes(0.3232)
Otu1323	14	d:Bacteria(1.0000)	p:Firmicutes(0.9950)	c:Bacilli(0.9896)	o:Bacillales(0.8342)	f:Bacillaceae_2(0.5075)	g:Oceanobacillus(0.3232)
Otu159	23603	d:Bacteria(1.0000)	p:Firmicutes(0.9959)	c:Bacilli(0.9901)	o:Lactobacillales(0.8342)	f:Carnobacteriaceae(0.6468)	g:Alkalibacterium(0.1850)
Otu311	4182	d:Bacteria(1.0000)	p:Firmicutes(0.9959)	c:Bacilli(0.9803)	o:Lactobacillales(0.7559)	f:Carnobacteriaceae(0.6119)	g:Atopostipes(0.4269)
Otu689	1892	d:Bacteria(1.0000)	p:Firmicutes(0.9959)	c:Bacilli(0.9891)	o:Lactobacillales(0.7559)	f:Carnobacteriaceae(0.6119)	g:Atopostipes(0.4269)
Otu892	1281	d:Bacteria(1.0000)	p:Firmicutes(0.9959)	c:Bacilli(0.9891)	o:Lactobacillales(0.7814)	f:Carnobacteriaceae(0.6468)	g:Atopostipes(0.4269)
Otu101	616	d:Bacteria(1.0000)	p:Firmicutes(0.9959)	c:Bacilli(0.9803)	o:Lactobacillales(0.8217)	f:Carnobacteriaceae(0.6119)	g:Atopostipes(0.1504)
Otu1255	566	d:Bacteria(1.0000)	p:Firmicutes(0.9959)	c:Bacilli(0.9586)	o:Lactobacillales(0.6537)	f:Enterococcaceae(0.4764)	g:Tetragenococcus(0.2886)
Otu60	42040	d:Bacteria(1.0000)	p:Firmicutes(0.9967)	c:Bacilli(0.9907)	o:Lactobacillales(0.8342)	f:Carnobacteriaceae(0.7164)	g:Alkalibacterium(0.3232)
Otu549	2080	d:Bacteria(1.0000)	p:Firmicutes(0.9967)	c:Bacilli(0.9896)	o:Lactobacillales(0.8720)	f:Enterococcaceae(0.6816)	g:Tetragenococcus(0.3577)
Otu407	2720	d:Bacteria(1.0000)	p:Firmicutes(0.9967)	c:Bacilli(0.9803)	o:Lactobacillales(0.7814)	f:Carnobacteriaceae(0.5423)	g:Atopostipes(0.3577)
Otu127	4566	d:Bacteria(1.0000)	p:Firmicutes(0.9967)	c:Bacilli(0.9891)	o:Lactobacillales(0.7814)	f:Carnobacteriaceae(0.5771)	g:Atopostipes(0.3577)
Otu738	1374	d:Bacteria(1.0000)	p:Firmicutes(0.9967)	c:Bacilli(0.9891)	o:Lactobacillales(0.8069)	f:Carnobacteriaceae(0.6468)	g:Atopostipes(0.3577)
Otu993	1174	d:Bacteria(1.0000)	p:Firmicutes(0.9967)	c:Bacilli(0.9891)	o:Lactobacillales(0.7814)	f:Carnobacteriaceae(0.6468)	g:Atopostipes(0.3577)
Otu191	2010	d:Bacteria(1.0000)	p:Firmicutes(0.9967)	c:Bacilli(0.9891)	o:Lactobacillales(0.7303)	f:Carnobacteriaceae(0.5075)	g:Alkalibacterium(0.2886)
Otu497	146	d:Bacteria(1.0000)	p:Firmicutes(0.9967)	c:Bacilli(0.9907)	o:Lactobacillales(0.8217)	f:Enterococcaceae(0.7164)	g:Tetragenococcus(0.4728)
Otu223	21091	d:Bacteria(1.0000)	p:Firmicutes(0.9975)	c:Bacilli(0.9912)	o:Lactobacillales(0.8468)	f:Carnobacteriaceae(0.7512)	g:Alkalibacterium(0.2541)
Otu742	11730	d:Bacteria(1.0000)	p:Firmicutes(0.9975)	c:Bacilli(0.9912)	o:Lactobacillales(0.8342)	f:Carnobacteriaceae(0.7164)	g:Alkalibacterium(0.2195)
Otu617	1940	d:Bacteria(1.0000)	p:Firmicutes(0.9975)	c:Bacilli(0.9896)	o:Lactobacillales(0.7559)	f:Carnobacteriaceae(0.5423)	g:Marinilactibacillus(0.2886)
Otu172	514	d:Bacteria(1.0000)	p:Firmicutes(0.9975)	c:Bacilli(0.9912)	o:Lactobacillales(0.8594)	f:Enterococcaceae(0.8209)	g:Tetragenococcus(0.7086)
Otu200	19169	d:Bacteria(1.0000)	p:Firmicutes(0.9983)	c:Bacilli(0.9901)	o:Lactobacillales(0.8069)	f:Carnobacteriaceae(0.5771)	g:Alkalibacterium(0.3232)
Otu614	3965	d:Bacteria(1.0000)	p:Firmicutes(0.9983)	c:Bacilli(0.9917)	o:Lactobacillales(0.8594)	f:Carnobacteriaceae(0.8209)	g:Atopostipes(0.4728)
Otu102	5265	d:Bacteria(1.0000)	p:Firmicutes(0.9983)	c:Bacilli(0.9901)	o:Lactobacillales(0.8468)	f:Carnobacteriaceae(0.7861)	g:Atopostipes(0.3577)
Otu956	1031	d:Bacteria(1.0000)	p:Firmicutes(0.9983)	c:Bacilli(0.9917)	o:Lactobacillales(0.8846)	f:Carnobacteriaceae(0.8829)	g:Atopostipes(0.4728)
Otu516	80	d:Bacteria(1.0000)	p:Firmicutes(0.9983)	c:Bacilli(0.9917)	o:Lactobacillales(0.8217)	f:Enterococcaceae(0.7164)	g:Tetragenococcus(0.5907)
Otu675	726	d:Bacteria(1.0000)	p:Firmicutes(0.9983)	c:Bacilli(0.9907)	o:Lactobacillales(0.7559)	f:Enterococcaceae(0.6119)	g:Tetragenococcus(0.4269)
Otu62	199	d:Bacteria(1.0000)	p:Firmicutes(0.9983)	c:Bacilli(0.9901)	o:Lactobacillales(0.8069)	f:Carnobacteriaceae(0.5771)	g:Atopostipes(0.2886)
Otu5	24415	d:Bacteria(1.0000)	p:Firmicutes(0.9992)	c:Bacilli(0.9912)	o:Lactobacillales(0.7559)	f:Carnobacteriaceae(0.6119)	g:Marinilactibacillus(0.2886)
Otu479	2276	d:Bacteria(1.0000)	p:Firmicutes(0.9992)	c:Bacilli(0.9907)	o:Lactobacillales(0.8468)	f:Carnobacteriaceae(0.7164)	g:Atopostipes(0.2541)
Otu358	182	d:Bacteria(1.0000)	p:Firmicutes(0.9992)	c:Bacilli(0.9917)	o:Lactobacillales(0.8720)	f:Carnobacteriaceae(0.8557)	g:Atopostipes(0.6496)
Otu1296	968	d:Bacteria(1.0000)	p:Firmicutes(0.9992)	c:Bacilli(0.9901)	o:Lactobacillales(0.8217)	f:Carnobacteriaceae(0.6816)	g:Atopostipes(0.3923)
Otu739	3763	d:Bacteria(1.0000)	p:Firmicutes(0.9993)	c:Bacilli(0.9928)	o:Lactobacillales(0.9098)	f:Enterococcaceae(0.9060)	g:Tetragenococcus(0.8265)
Otu24	5334	d:Bacteria(1.0000)	p:Firmicutes(0.9993)	c:Bacilli(0.9917)	o:Lactobacillales(0.8594)	f:Carnobacteriaceae(0.7164)	g:Atopostipes(0.4269)
Otu551	2493	d:Bacteria(1.0000)	p:Firmicutes(0.9993)	c:Bacilli(0.9928)	o:Lactobacillales(0.8972)	f:Carnobacteriaceae(0.8829)	g:Atopostipes(0.7675)
Otu345	4652	d:Bacteria(1.0000)	p:Firmicutes(0.9994)	c:Bacilli(0.9933)	o:Lactobacillales(0.8846)	f:Enterococcaceae(0.8829)	g:Tetragenococcus(0.8265)
Otu367	778	d:Bacteria(1.0000)	p:Firmicutes(0.9994)	c:Bacilli(0.9944)	o:Bacillales(0.8972)	f:Bacillaceae_1(0.7512)	g:Bacillus(0.6496)
Otu262	26180	d:Bacteria(1.0000)	p:Firmicutes(0.9994)	c:Bacilli(0.9949)	o:Lactobacillales(0.9224)	f:Enterococcaceae(0.9175)	g:Tetragenococcus(0.8265)
Otu514	2456	d:Bacteria(1.0000)	p:Firmicutes(0.9994)	c:Bacilli(0.9917)	o:Lactobacillales(0.8468)	f:Enterococcaceae(0.6816)	g:Tetragenococcus(0.5317)
Otu23	11404	d:Bacteria(1.0000)	p:Firmicutes(0.9994)	c:Bacilli(0.9949)	o:Lactobacillales(0.9603)	f:Enterococcaceae(0.9443)	g:Tetragenococcus(0.9443)
Otu286	14514	d:Bacteria(1.0000)	p:Firmicutes(0.9994)	c:Bacilli(0.9949)	o:Lactobacillales(0.9224)	f:Carnobacteriaceae(0.8557)	g:Marinilactibacillus(0.3923)
Otu489	2208	d:Bacteria(1.0000)	p:Firmicutes(0.9994)	c:Bacilli(0.9928)	o:Lactobacillales(0.8846)	f:Enterococcaceae(0.8557)	g:Tetragenococcus(0.8265)
Otu471	7806	d:Bacteria(1.0000)	p:Firmicutes(0.9994)	c:Bacilli(0.9933)	o:Lactobacillales(0.9224)	f:Enterococcaceae(0.9175)	g:Tetragenococcus(0.8854)
Otu315	6248	d:Bacteria(1.0000)	p:Firmicutes(0.9994)	c:Bacilli(0.9944)	o:Lactobacillales(0.8720)	f:Enterococcaceae(0.7512)	g:Tetragenococcus(0.5317)
Otu687	1219	d:Bacteria(1.0000)	p:Firmicutes(0.9994)	c:Bacilli(0.9944)	o:Lactobacillales(0.9603)	f:Enterococcaceae(0.9175)	g:Tetragenococcus(0.8265)
Otu1135	246	d:Bacteria(1.0000)	p:Firmicutes(0.9994)	c:Bacilli(0.9939)	o:Bacillales(0.9224)	f:Bacillaceae_1(0.8854)	g:Bacillus(0.8854)
Otu464	925	d:Bacteria(1.0000)	p:Firmicutes(0.9994)	c:Bacilli(0.9933)	o:Lactobacillales(0.8846)	f:Enterococcaceae(0.8209)	g:Tetragenococcus(0.7675)
Otu1161	1100	d:Bacteria(1.0000)	p:Firmicutes(0.9994)	c:Bacilli(0.9949)	o:Lactobacillales(0.9603)	f:Carnobacteriaceae(0.9521)	g:Atopostipes(0.8854)
Otu840	1378	d:Bacteria(1.0000)	p:Firmicutes(0.9994)	c:Bacilli(0.9944)	o:Lactobacillales(0.9350)	f:Carnobacteriaceae(0.9290)	g:Atopostipes(0.6496)
Otu764	3745	d:Bacteria(1.0000)	p:Firmicutes(0.9994)	c:Bacilli(0.9928)	o:Lactobacillales(0.8594)	f:Enterococcaceae(0.7164)	g:Tetragenococcus(0.5317)
Otu561	1231	d:Bacteria(1.0000)	p:Firmicutes(0.9994)	c:Bacilli(0.9928)	o:Lactobacillales(0.8594)	f:Enterococcaceae(0.7164)	g:Tetragenococcus(0.5317)
Otu888	3204	d:Bacteria(1.0000)	p:Firmicutes(0.9994)	c:Bacilli(0.9917)	o:Lactobacillales(0.8972)	f:Carnobacteriaceae(0.7164)	g:Atopostipes(0.3923)
Otu167	4749	d:Bacteria(1.0000)	p:Firmicutes(0.9994)	c:Bacilli(0.9944)	o:Lactobacillales(0.9575)	f:Enterococcaceae(0.9443)	g:Tetragenococcus(0.9443)
Otu975	92	d:Bacteria(1.0000)	p:Firmicutes(0.9994)	c:Bacilli(0.9944)	o:Bacillales(0.9350)	f:Bacillaceae_1(0.7512)	g:Bacillus(0.6496)
Otu712	1059	d:Bacteria(1.0000)	p:Firmicutes(0.9994)	c:Bacilli(0.9939)	o:Lactobacillales(0.8594)	f:Enterococcaceae(0.8209)	g:Tetragenococcus(0.7675)
Otu154	462	d:Bacteria(1.0000)	p:Firmicutes(0.9994)	c:Bacilli(0.9949)	o:Lactobacillales(0.9475)	f:Enterococcaceae(0.8854)	g:Tetragenococcus(0.8854)
Otu702	640	d:Bacteria(1.0000)	p:Firmicutes(0.9994)	c:Bacilli(0.9944)	o:Bacillales(0.9098)	f:Bacillaceae_1(0.7512)	g:Bacillus(0.6496)
Otu539	177	d:Bacteria(1.0000)	p:Firmicutes(0.9994)	c:Bacilli(0.9949)	o:Bacillales(0.8972)	f:Planococcaceae(0.7512)	g:Lysinibacillus(0.6496)
Otu1173	137	d:Bacteria(1.0000)	p:Firmicutes(0.9994)	c:Bacilli(0.9939)	o:Lactobacillales(0.9475)	f:Enterococcaceae(0.8945)	g:Tetragenococcus(0.8265)
Otu732	187	d:Bacteria(1.0000)	p:Firmicutes(0.9994)	c:Bacilli(0.9949)	o:Bacillales(0.9823)	f:Bacillaceae_1(0.9823)	g:Bacillus(0.9722)
Otu945	12	d:Bacteria(1.0000)	p:Firmicutes(0.9994)	c:Bacilli(0.9923)	o:Bacillales(0.8217)	f:Bacillaceae_2(0.4764)	g:Virgibacillus(0.2541)
Otu45	12166	d:Bacteria(1.0000)	p:Firmicutes(0.9995)	c:Bacilli(0.9981)	o:Lactobacillales(0.9630)	f:Enterococcaceae(0.9443)	g:Tetragenococcus(0.9443)
Otu565	2761	d:Bacteria(1.0000)	p:Firmicutes(0.9995)	c:Bacilli(0.9988)	o:Lactobacillales(0.9658)	f:Enterococcaceae(0.9584)	g:Tetragenococcus(0.9584)
Otu218	3364	d:Bacteria(1.0000)	p:Firmicutes(0.9995)	c:Bacilli(0.9960)	o:Lactobacillales(0.9098)	f:Enterococcaceae(0.8209)	g:Tetragenococcus(0.6496)
Otu175	11845	d:Bacteria(1.0000)	p:Firmicutes(0.9995)	c:Bacilli(0.9928)	o:Lactobacillales(0.9224)	f:Carnobacteriaceae(0.8209)	g:Atopostipes(0.4728)
Otu512	4391	d:Bacteria(1.0000)	p:Firmicutes(0.9995)	c:Bacilli(0.9944)	o:Lactobacillales(0.8720)	f:Enterococcaceae(0.8209)	g:Tetragenococcus(0.6496)
Otu274	16162	d:Bacteria(1.0000)	p:Firmicutes(0.9995)	c:Bacilli(0.9949)	o:Lactobacillales(0.8972)	f:Enterococcaceae(0.7861)	g:Tetragenococcus(0.5907)
Otu153	3677	d:Bacteria(1.0000)	p:Firmicutes(0.9995)	c:Bacilli(0.9988)	o:Lactobacillales(0.9658)	f:Enterococcaceae(0.9584)	g:Tetragenococcus(0.9584)
Otu580	3171	d:Bacteria(1.0000)	p:Firmicutes(0.9995)	c:Bacilli(0.9965)	o:Lactobacillales(0.9528)	f:Enterococcaceae(0.9528)	g:Tetragenococcus(0.9528)
Otu604	640	d:Bacteria(1.0000)	p:Firmicutes(0.9995)	c:Bacilli(0.9955)	o:Bacillales(0.9350)	f:Bacillaceae_1(0.8557)	g:Bacillus(0.8265)
Otu149	9785	d:Bacteria(1.0000)	p:Firmicutes(0.9995)	c:Bacilli(0.9965)	o:Lactobacillales(0.9350)	f:Carnobacteriaceae(0.8945)	g:Marinilactibacillus(0.3923)
Otu1229	1793	d:Bacteria(1.0000)	p:Firmicutes(0.9995)	c:Bacilli(0.9939)	o:Lactobacillales(0.8846)	f:Enterococcaceae(0.8829)	g:Tetragenococcus(0.8265)
Otu11	6117	d:Bacteria(1.0000)	p:Firmicutes(0.9995)	c:Bacilli(0.9960)	o:Lactobacillales(0.9224)	f:Carnobacteriaceae(0.8829)	g:Marinilactibacillus(0.3923)
Otu418	7556	d:Bacteria(1.0000)	p:Firmicutes(0.9995)	c:Bacilli(0.9965)	o:Lactobacillales(0.9658)	f:Enterococcaceae(0.9636)	g:Tetragenococcus(0.9584)
Otu85	831	d:Bacteria(1.0000)	p:Firmicutes(0.9995)	c:Bacilli(0.9955)	o:Lactobacillales(0.9603)	f:Enterococcaceae(0.9528)	g:Tetragenococcus(0.9528)
Otu593	952	d:Bacteria(1.0000)	p:Firmicutes(0.9995)	c:Bacilli(0.9944)	o:Lactobacillales(0.8594)	f:Enterococcaceae(0.8209)	g:Tetragenococcus(0.7086)
Otu769	1136	d:Bacteria(1.0000)	p:Firmicutes(0.9995)	c:Bacilli(0.9955)	o:Lactobacillales(0.9611)	f:Enterococcaceae(0.9611)	g:Tetragenococcus(0.9611)
Otu319	7793	d:Bacteria(1.0000)	p:Firmicutes(0.9995)	c:Bacilli(0.9955)	o:Lactobacillales(0.9630)	f:Carnobacteriaceae(0.9405)	g:Atopostipes(0.8265)
Otu392	525	d:Bacteria(1.0000)	p:Firmicutes(0.9995)	c:Bacilli(0.9955)	o:Lactobacillales(0.9224)	f:Carnobacteriaceae(0.9175)	g:Atopostipes(0.7086)
Otu199	2491	d:Bacteria(1.0000)	p:Firmicutes(0.9995)	c:Bacilli(0.9944)	o:Lactobacillales(0.9443)	f:Enterococcaceae(0.9443)	g:Tetragenococcus(0.9443)
Otu8	4612	d:Bacteria(1.0000)	p:Firmicutes(0.9995)	c:Bacilli(0.9965)	o:Lactobacillales(0.9575)	f:Carnobacteriaceae(0.8829)	g:Alkalibacterium(0.7086)
Otu1042	427	d:Bacteria(1.0000)	p:Firmicutes(0.9995)	c:Bacilli(0.9989)	o:Bacillales(0.9905)	f:Bacillaceae_1(0.9828)	g:Bacillus(0.9749)
Otu1034	1644	d:Bacteria(1.0000)	p:Firmicutes(0.9995)	c:Bacilli(0.9960)	o:Lactobacillales(0.9630)	f:Carnobacteriaceae(0.9290)	g:Atopostipes(0.8265)
Otu819	999	d:Bacteria(1.0000)	p:Firmicutes(0.9995)	c:Bacilli(0.9988)	o:Bacillales(0.9611)	f:Bacillaceae_1(0.9611)	g:Bacillus(0.9611)
Otu427	1022	d:Bacteria(1.0000)	p:Firmicutes(0.9995)	c:Bacilli(0.9988)	o:Lactobacillales(0.9686)	f:Enterococcaceae(0.9639)	g:Tetragenococcus(0.9639)
Otu1159	1687	d:Bacteria(1.0000)	p:Firmicutes(0.9995)	c:Bacilli(0.9955)	o:Lactobacillales(0.9575)	f:Carnobacteriaceae(0.9290)	g:Atopostipes(0.8854)
Otu1195	1338	d:Bacteria(1.0000)	p:Firmicutes(0.9995)	c:Bacilli(0.9949)	o:Lactobacillales(0.9443)	f:Enterococcaceae(0.9443)	g:Tetragenococcus(0.9443)
Otu943	61	d:Bacteria(1.0000)	p:Firmicutes(0.9995)	c:Bacilli(0.9955)	o:Bacillales(0.9098)	f:Bacillaceae_1(0.7861)	g:Bacillus(0.7086)
Otu168	349	d:Bacteria(1.0000)	p:Firmicutes(0.9995)	c:Bacilli(0.9944)	o:Lactobacillales(0.9098)	f:Carnobacteriaceae(0.8557)	g:Atopostipes(0.5907)
Otu1150	323	d:Bacteria(1.0000)	p:Firmicutes(0.9995)	c:Bacilli(0.9939)	o:Lactobacillales(0.9443)	f:Enterococcaceae(0.9443)	g:Tetragenococcus(0.9443)
Otu1011	226	d:Bacteria(1.0000)	p:Firmicutes(0.9995)	c:Bacilli(0.9928)	o:Bacillales(0.9098)	f:Bacillaceae_1(0.7512)	g:Bacillus(0.6496)
Otu1107	205	d:Bacteria(1.0000)	p:Firmicutes(0.9995)	c:Bacilli(0.9933)	o:Lactobacillales(0.8594)	f:Enterococcaceae(0.8209)	g:Tetragenococcus(0.7086)
Otu730	184	d:Bacteria(1.0000)	p:Firmicutes(0.9995)	c:Bacilli(0.9944)	o:Bacillales(0.9528)	f:Bacillaceae_1(0.9528)	g:Bacillus(0.9528)
Otu700	44	d:Bacteria(1.0000)	p:Firmicutes(0.9995)	c:Bacilli(0.9939)	o:Lactobacillales(0.8468)	f:Enterococcaceae(0.7861)	g:Tetragenococcus(0.7086)
Otu673	118	d:Bacteria(1.0000)	p:Firmicutes(0.9995)	c:Bacilli(0.9988)	o:Bacillales(0.9880)	f:Bacillaceae_1(0.9823)	g:Bacillus(0.9722)
Otu868	44	d:Bacteria(1.0000)	p:Firmicutes(0.9995)	c:Bacilli(0.9939)	o:Bacillales(0.8846)	f:Bacillaceae_1(0.7861)	g:Bacillus(0.7086)
Otu1093	6	d:Bacteria(1.0000)	p:Firmicutes(0.9995)	c:Bacilli(0.9960)	o:Bacillales(0.9611)	f:Bacillaceae_1(0.9611)	g:Bacillus(0.9611)
Otu467	1076	d:Bacteria(1.0000)	p:Firmicutes(0.9996)	c:Bacilli(0.9949)	o:Lactobacillales(0.9350)	f:Carnobacteriaceae(0.8557)	g:Atopostipes(0.5907)
Otu758	975	d:Bacteria(1.0000)	p:Firmicutes(0.9996)	c:Bacilli(0.9949)	o:Lactobacillales(0.9528)	f:Enterococcaceae(0.9528)	g:Tetragenococcus(0.9528)
Otu1090	2999	d:Bacteria(1.0000)	p:Firmicutes(0.9996)	c:Bacilli(0.9955)	o:Lactobacillales(0.9224)	f:Enterococcaceae(0.8829)	g:Tetragenococcus(0.7675)
Otu252	8887	d:Bacteria(1.0000)	p:Firmicutes(0.9996)	c:Bacilli(0.9971)	o:Lactobacillales(0.9475)	f:Enterococcaceae(0.7861)	g:Tetragenococcus(0.7086)
Otu805	7062	d:Bacteria(1.0000)	p:Firmicutes(0.9996)	c:Bacilli(0.9981)	o:Lactobacillales(0.9832)	f:Enterococcaceae(0.9832)	g:Tetragenococcus(0.9694)
Otu638	156	d:Bacteria(1.0000)	p:Firmicutes(0.9996)	c:Bacilli(0.9981)	o:Bacillales(0.9769)	f:Bacillaceae_1(0.9528)	g:Bacillus(0.9528)
Otu291	3375	d:Bacteria(1.0000)	p:Firmicutes(0.9996)	c:Bacilli(0.9987)	o:Lactobacillales(0.9630)	f:Enterococcaceae(0.9611)	g:Tetragenococcus(0.9611)
Otu220	13540	d:Bacteria(1.0000)	p:Firmicutes(0.9996)	c:Bacilli(0.9976)	o:Lactobacillales(0.9686)	f:Enterococcaceae(0.9636)	g:Tetragenococcus(0.9556)
Otu567	2669	d:Bacteria(1.0000)	p:Firmicutes(0.9996)	c:Bacilli(0.9971)	o:Lactobacillales(0.9350)	f:Enterococcaceae(0.8854)	g:Tetragenococcus(0.8854)
Otu232	2200	d:Bacteria(1.0000)	p:Firmicutes(0.9996)	c:Bacilli(0.9981)	o:Lactobacillales(0.9832)	f:Carnobacteriaceae(0.9832)	g:Atopostipes(0.9722)
Otu547	2246	d:Bacteria(1.0000)	p:Firmicutes(0.9996)	c:Bacilli(0.9965)	o:Lactobacillales(0.9630)	f:Carnobacteriaceae(0.9290)	g:Atopostipes(0.8854)
Otu930	4134	d:Bacteria(1.0000)	p:Firmicutes(0.9996)	c:Bacilli(0.9987)	o:Lactobacillales(0.9828)	f:Enterococcaceae(0.9828)	g:Tetragenococcus(0.9722)
Otu578	1367	d:Bacteria(1.0000)	p:Firmicutes(0.9996)	c:Bacilli(0.9971)	o:Lactobacillales(0.9751)	f:Carnobacteriaceae(0.9751)	g:Atopostipes(0.9584)
Otu7	1228	d:Bacteria(1.0000)	p:Firmicutes(0.9996)	c:Bacilli(0.9955)	o:Lactobacillales(0.9751)	f:Enterococcaceae(0.9751)	g:Tetragenococcus(0.9694)
Otu938	2349	d:Bacteria(1.0000)	p:Firmicutes(0.9996)	c:Bacilli(0.9976)	o:Lactobacillales(0.9832)	f:Enterococcaceae(0.9832)	g:Tetragenococcus(0.9694)
Otu1158	6100	d:Bacteria(1.0000)	p:Firmicutes(0.9996)	c:Bacilli(0.9976)	o:Lactobacillales(0.9823)	f:Enterococcaceae(0.9823)	g:Tetragenococcus(0.9584)
Otu201	2841	d:Bacteria(1.0000)	p:Firmicutes(0.9996)	c:Bacilli(0.9965)	o:Lactobacillales(0.9098)	f:Enterococcaceae(0.8209)	g:Tetragenococcus(0.6496)
Otu818	975	d:Bacteria(1.0000)	p:Firmicutes(0.9996)	c:Bacilli(0.9955)	o:Lactobacillales(0.9556)	f:Enterococcaceae(0.9556)	g:Tetragenococcus(0.9556)
Otu498	1642	d:Bacteria(1.0000)	p:Firmicutes(0.9996)	c:Bacilli(0.9949)	o:Lactobacillales(0.9528)	f:Enterococcaceae(0.9528)	g:Tetragenococcus(0.9528)
Otu634	4704	d:Bacteria(1.0000)	p:Firmicutes(0.9996)	c:Bacilli(0.9960)	o:Lactobacillales(0.9575)	f:Carnobacteriaceae(0.9175)	g:Atopostipes(0.8265)
Otu449	392	d:Bacteria(1.0000)	p:Firmicutes(0.9996)	c:Bacilli(0.9939)	o:Bacillales(0.9224)	f:Bacillaceae_2(0.7512)	g:Virgibacillus(0.6496)
Otu941	2314	d:Bacteria(1.0000)	p:Firmicutes(0.9996)	c:Bacilli(0.9976)	o:Lactobacillales(0.9575)	f:Enterococcaceae(0.9060)	g:Tetragenococcus(0.8854)
Otu656	2339	d:Bacteria(1.0000)	p:Firmicutes(0.9996)	c:Bacilli(0.9971)	o:Lactobacillales(0.9636)	f:Enterococcaceae(0.9636)	g:Tetragenococcus(0.9528)
Otu914	820	d:Bacteria(1.0000)	p:Firmicutes(0.9996)	c:Bacilli(0.9955)	o:Lactobacillales(0.9611)	f:Enterococcaceae(0.9611)	g:Tetragenococcus(0.9611)
Otu602	1240	d:Bacteria(1.0000)	p:Firmicutes(0.9996)	c:Bacilli(0.9960)	o:Lactobacillales(0.9475)	f:Carnobacteriaceae(0.9060)	g:Atopostipes(0.7675)
Otu488	3126	d:Bacteria(1.0000)	p:Firmicutes(0.9996)	c:Bacilli(0.9971)	o:Lactobacillales(0.9751)	f:Enterococcaceae(0.9751)	g:Tetragenococcus(0.9611)
Otu998	1579	d:Bacteria(1.0000)	p:Firmicutes(0.9996)	c:Bacilli(0.9955)	o:Lactobacillales(0.9224)	f:Enterococcaceae(0.9175)	g:Tetragenococcus(0.8854)
Otu52	1013	d:Bacteria(1.0000)	p:Firmicutes(0.9996)	c:Bacilli(0.9981)	o:Bacillales(0.9630)	f:Bacillaceae_1(0.8854)	g:Bacillus(0.8854)
Otu587	414	d:Bacteria(1.0000)	p:Firmicutes(0.9996)	c:Bacilli(0.9955)	o:Lactobacillales(0.9443)	f:Enterococcaceae(0.9443)	g:Tetragenococcus(0.9443)
Otu486	102	d:Bacteria(1.0000)	p:Firmicutes(0.9996)	c:Bacilli(0.9933)	o:Bacillales(0.9475)	f:Bacillaceae_1(0.7861)	g:Bacillus(0.7086)
Otu660	1659	d:Bacteria(1.0000)	p:Firmicutes(0.9996)	c:Bacilli(0.9976)	o:Lactobacillales(0.9751)	f:Enterococcaceae(0.9751)	g:Tetragenococcus(0.9666)
Otu1094	853	d:Bacteria(1.0000)	p:Firmicutes(0.9996)	c:Bacilli(0.9981)	o:Lactobacillales(0.9828)	f:Enterococcaceae(0.9828)	g:Tetragenococcus(0.9584)
Otu308	254	d:Bacteria(1.0000)	p:Firmicutes(0.9996)	c:Bacilli(0.9949)	o:Lactobacillales(0.8846)	f:Enterococcaceae(0.8557)	g:Tetragenococcus(0.6496)
Otu523	369	d:Bacteria(1.0000)	p:Firmicutes(0.9996)	c:Bacilli(0.9976)	o:Bacillales(0.9823)	f:Bacillaceae_1(0.9823)	g:Bacillus(0.9694)
Otu770	3581	d:Bacteria(1.0000)	p:Firmicutes(0.9996)	c:Bacilli(0.9955)	o:Lactobacillales(0.9575)	f:Enterococcaceae(0.9528)	g:Tetragenococcus(0.9528)
Otu1010	399	d:Bacteria(1.0000)	p:Firmicutes(0.9996)	c:Bacilli(0.9965)	o:Bacillales(0.9475)	f:Bacillaceae_1(0.8854)	g:Bacillus(0.8854)
Otu714	818	d:Bacteria(1.0000)	p:Firmicutes(0.9996)	c:Bacilli(0.9965)	o:Bacillales(0.9475)	f:Bacillaceae_1(0.9443)	g:Bacillus(0.9443)
Otu144	782	d:Bacteria(1.0000)	p:Firmicutes(0.9996)	c:Bacilli(0.9955)	o:Lactobacillales(0.9639)	f:Enterococcaceae(0.9639)	g:Tetragenococcus(0.9639)
Otu1088	1266	d:Bacteria(1.0000)	p:Firmicutes(0.9996)	c:Bacilli(0.9965)	o:Lactobacillales(0.9475)	f:Enterococcaceae(0.8945)	g:Tetragenococcus(0.8265)
Otu959	488	d:Bacteria(1.0000)	p:Firmicutes(0.9996)	c:Bacilli(0.9965)	o:Lactobacillales(0.9224)	f:Enterococcaceae(0.8945)	g:Tetragenococcus(0.8265)
Otu210	96	d:Bacteria(1.0000)	p:Firmicutes(0.9996)	c:Bacilli(0.9965)	o:Lactobacillales(0.9528)	f:Enterococcaceae(0.9528)	g:Tetragenococcus(0.9528)
Otu133	553	d:Bacteria(1.0000)	p:Firmicutes(0.9996)	c:Bacilli(0.9971)	o:Lactobacillales(0.9714)	f:Carnobacteriaceae(0.9636)	g:Atopostipes(0.9443)
Otu1057	1166	d:Bacteria(1.0000)	p:Firmicutes(0.9996)	c:Bacilli(0.9971)	o:Lactobacillales(0.9630)	f:Carnobacteriaceae(0.9528)	g:Atopostipes(0.9528)
Otu1033	319	d:Bacteria(1.0000)	p:Firmicutes(0.9996)	c:Bacilli(0.9960)	o:Bacillales(0.9475)	f:Bacillaceae_1(0.8209)	g:Bacillus(0.7675)
Otu576	661	d:Bacteria(1.0000)	p:Firmicutes(0.9996)	c:Bacilli(0.9955)	o:Lactobacillales(0.9443)	f:Enterococcaceae(0.9443)	g:Tetragenococcus(0.9443)
Otu1282	414	d:Bacteria(1.0000)	p:Firmicutes(0.9996)	c:Bacilli(0.9971)	o:Bacillales(0.9630)	f:Bacillaceae_1(0.9443)	g:Bacillus(0.9443)
Otu1316	520	d:Bacteria(1.0000)	p:Firmicutes(0.9996)	c:Bacilli(0.9981)	o:Bacillales(0.9686)	f:Bacillaceae_1(0.9584)	g:Bacillus(0.9584)
Otu1291	614	d:Bacteria(1.0000)	p:Firmicutes(0.9996)	c:Bacilli(0.9960)	o:Lactobacillales(0.9575)	f:Enterococcaceae(0.9521)	g:Tetragenococcus(0.9443)
Otu246	504	d:Bacteria(1.0000)	p:Firmicutes(0.9996)	c:Bacilli(0.9971)	o:Lactobacillales(0.9528)	f:Enterococcaceae(0.9528)	g:Tetragenococcus(0.9528)
Otu691	352	d:Bacteria(1.0000)	p:Firmicutes(0.9996)	c:Bacilli(0.9965)	o:Lactobacillales(0.9611)	f:Enterococcaceae(0.9611)	g:Tetragenococcus(0.9611)
Otu568	187	d:Bacteria(1.0000)	p:Firmicutes(0.9996)	c:Bacilli(0.9955)	o:Bacillales(0.9475)	f:Bacillaceae_1(0.9443)	g:Bacillus(0.9443)
Otu442	92	d:Bacteria(1.0000)	p:Firmicutes(0.9996)	c:Bacilli(0.9971)	o:Lactobacillales(0.9443)	f:Enterococcaceae(0.9443)	g:Tetragenococcus(0.9443)
Otu27	150	d:Bacteria(1.0000)	p:Firmicutes(0.9996)	c:Bacilli(0.9965)	o:Lactobacillales(0.9828)	f:Enterococcaceae(0.9828)	g:Tetragenococcus(0.9749)
Otu1024	2096	d:Bacteria(1.0000)	p:Firmicutes(0.9997)	c:Bacilli(0.9981)	o:Lactobacillales(0.9603)	f:Enterococcaceae(0.9443)	g:Tetragenococcus(0.9443)
Otu205	2116	d:Bacteria(1.0000)	p:Firmicutes(0.9997)	c:Bacilli(0.9976)	o:Lactobacillales(0.9350)	f:Enterococcaceae(0.8209)	g:Tetragenococcus(0.7675)
Otu623	3002	d:Bacteria(1.0000)	p:Firmicutes(0.9997)	c:Bacilli(0.9976)	o:Lactobacillales(0.9823)	f:Enterococcaceae(0.9823)	g:Tetragenococcus(0.9639)
Otu931	3087	d:Bacteria(1.0000)	p:Firmicutes(0.9997)	c:Bacilli(0.9987)	o:Lactobacillales(0.9658)	f:Enterococcaceae(0.9528)	g:Tetragenococcus(0.9528)
Otu426	4803	d:Bacteria(1.0000)	p:Firmicutes(0.9997)	c:Bacilli(0.9965)	o:Lactobacillales(0.9603)	f:Enterococcaceae(0.9528)	g:Tetragenococcus(0.9528)
Otu177	4309	d:Bacteria(1.0000)	p:Firmicutes(0.9997)	c:Bacilli(0.9981)	o:Lactobacillales(0.9603)	f:Enterococcaceae(0.9060)	g:Tetragenococcus(0.8854)
Otu955	1844	d:Bacteria(1.0000)	p:Firmicutes(0.9997)	c:Bacilli(0.9988)	o:Lactobacillales(0.9837)	f:Carnobacteriaceae(0.9837)	g:Atopostipes(0.9694)
Otu4	6554	d:Bacteria(1.0000)	p:Firmicutes(0.9997)	c:Bacilli(0.9987)	o:Lactobacillales(0.9832)	f:Enterococcaceae(0.9832)	g:Tetragenococcus(0.9666)
Otu1268	2160	d:Bacteria(1.0000)	p:Firmicutes(0.9997)	c:Bacilli(0.9988)	o:Lactobacillales(0.9751)	f:Enterococcaceae(0.9751)	g:Tetragenococcus(0.9666)
Otu196	2847	d:Bacteria(1.0000)	p:Firmicutes(0.9997)	c:Bacilli(0.9988)	o:Lactobacillales(0.9823)	f:Enterococcaceae(0.9823)	g:Tetragenococcus(0.9694)
Otu637	4579	d:Bacteria(1.0000)	p:Firmicutes(0.9997)	c:Bacilli(0.9987)	o:Lactobacillales(0.9630)	f:Enterococcaceae(0.9556)	g:Tetragenococcus(0.9556)
Otu503	4651	d:Bacteria(1.0000)	p:Firmicutes(0.9997)	c:Bacilli(0.9981)	o:Lactobacillales(0.9575)	f:Enterococcaceae(0.9443)	g:Tetragenococcus(0.9443)
Otu616	108	d:Bacteria(1.0000)	p:Firmicutes(0.9997)	c:Bacilli(0.9987)	o:Bacillales(0.9714)	f:Bacillaceae_1(0.9175)	g:Bacillus(0.8854)
Otu961	7581	d:Bacteria(1.0000)	p:Firmicutes(0.9997)	c:Bacilli(0.9988)	o:Lactobacillales(0.9842)	f:Enterococcaceae(0.9842)	g:Tetragenococcus(0.9722)
Otu1235	1329	d:Bacteria(1.0000)	p:Firmicutes(0.9997)	c:Bacilli(0.9987)	o:Lactobacillales(0.9837)	f:Enterococcaceae(0.9837)	g:Tetragenococcus(0.9694)
Otu316	1124	d:Bacteria(1.0000)	p:Firmicutes(0.9997)	c:Bacilli(0.9987)	o:Lactobacillales(0.9828)	f:Enterococcaceae(0.9828)	g:Tetragenococcus(0.9666)
Otu518	690	d:Bacteria(1.0000)	p:Firmicutes(0.9997)	c:Bacilli(0.9965)	o:Bacillales(0.9350)	f:Bacillaceae_1(0.8557)	g:Bacillus(0.8265)
Otu970	1393	d:Bacteria(1.0000)	p:Firmicutes(0.9997)	c:Bacilli(0.9987)	o:Lactobacillales(0.9837)	f:Carnobacteriaceae(0.9837)	g:Atopostipes(0.9694)
Otu460	3086	d:Bacteria(1.0000)	p:Firmicutes(0.9997)	c:Bacilli(0.9988)	o:Lactobacillales(0.9686)	f:Enterococcaceae(0.9639)	g:Tetragenococcus(0.9639)
Otu919	656	d:Bacteria(1.0000)	p:Firmicutes(0.9997)	c:Bacilli(0.9987)	o:Bacillales(0.9769)	f:Bacillaceae_1(0.9639)	g:Bacillus(0.9639)
Otu586	4826	d:Bacteria(1.0000)	p:Firmicutes(0.9997)	c:Bacilli(0.9976)	o:Lactobacillales(0.9603)	f:Enterococcaceae(0.8854)	g:Tetragenococcus(0.8854)
Otu1064	1825	d:Bacteria(1.0000)	p:Firmicutes(0.9997)	c:Bacilli(0.9987)	o:Lactobacillales(0.9823)	f:Enterococcaceae(0.9823)	g:Tetragenococcus(0.9694)
Otu1032	101	d:Bacteria(1.0000)	p:Firmicutes(0.9997)	c:Bacilli(0.9988)	o:Bacillales(0.9666)	f:Bacillaceae_1(0.9666)	g:Bacillus(0.9666)
Otu169	6233	d:Bacteria(1.0000)	p:Firmicutes(0.9997)	c:Bacilli(0.9988)	o:Lactobacillales(0.9832)	f:Enterococcaceae(0.9832)	g:Tetragenococcus(0.9722)
Otu1124	1439	d:Bacteria(1.0000)	p:Firmicutes(0.9997)	c:Bacilli(0.9988)	o:Lactobacillales(0.9823)	f:Enterococcaceae(0.9823)	g:Tetragenococcus(0.9666)
Otu1083	911	d:Bacteria(1.0000)	p:Firmicutes(0.9997)	c:Bacilli(0.9987)	o:Lactobacillales(0.9832)	f:Enterococcaceae(0.9832)	g:Tetragenococcus(0.9666)
Otu963	1667	d:Bacteria(1.0000)	p:Firmicutes(0.9997)	c:Bacilli(0.9987)	o:Lactobacillales(0.9828)	f:Enterococcaceae(0.9828)	g:Tetragenococcus(0.9749)
Otu650	885	d:Bacteria(1.0000)	p:Firmicutes(0.9997)	c:Bacilli(0.9987)	o:Bacillales(0.9584)	f:Bacillaceae_1(0.9584)	g:Bacillus(0.9584)
Otu913	152	d:Bacteria(1.0000)	p:Firmicutes(0.9997)	c:Bacilli(0.9988)	o:Bacillales(0.9528)	f:Bacillaceae_1(0.9528)	g:Bacillus(0.9528)
Otu1210	232	d:Bacteria(1.0000)	p:Firmicutes(0.9997)	c:Bacilli(0.9965)	o:Bacillales(0.9575)	f:Bacillaceae_1(0.9528)	g:Bacillus(0.9528)
Otu430	71	d:Bacteria(1.0000)	p:Firmicutes(0.9997)	c:Bacilli(0.9988)	o:Bacillales(0.9528)	f:Bacillaceae_1(0.9528)	g:Bacillus(0.9528)
Otu860	240	d:Bacteria(1.0000)	p:Firmicutes(0.9997)	c:Bacilli(0.9988)	o:Bacillales(0.9832)	f:Bacillaceae_1(0.9832)	g:Bacillus(0.9777)
Otu923	1490	d:Bacteria(1.0000)	p:Firmicutes(0.9997)	c:Bacilli(0.9987)	o:Lactobacillales(0.9686)	f:Enterococcaceae(0.9528)	g:Tetragenococcus(0.9528)
Otu1278	177	d:Bacteria(1.0000)	p:Firmicutes(0.9997)	c:Bacilli(0.9987)	o:Bacillales(0.9611)	f:Bacillaceae_1(0.9611)	g:Bacillus(0.9611)
Otu1113	301	d:Bacteria(1.0000)	p:Firmicutes(0.9997)	c:Bacilli(0.9960)	o:Bacillales(0.9686)	f:Bacillaceae_1(0.9528)	g:Bacillus(0.9528)
Otu944	445	d:Bacteria(1.0000)	p:Firmicutes(0.9997)	c:Bacilli(0.9965)	o:Bacillales(0.9575)	f:Bacillaceae_1(0.9443)	g:Bacillus(0.9443)
Otu1117	476	d:Bacteria(1.0000)	p:Firmicutes(0.9997)	c:Bacilli(0.9987)	o:Bacillales(0.9575)	f:Bacillaceae_1(0.9556)	g:Bacillus(0.9556)
Otu1061	187	d:Bacteria(1.0000)	p:Firmicutes(0.9997)	c:Bacilli(0.9988)	o:Bacillales(0.9584)	f:Bacillaceae_1(0.9584)	g:Bacillus(0.9584)
Otu1003	121	d:Bacteria(1.0000)	p:Firmicutes(0.9997)	c:Bacilli(0.9981)	o:Bacillales(0.9742)	f:Bacillaceae_1(0.9584)	g:Bacillus(0.9584)
Otu1000	321	d:Bacteria(1.0000)	p:Firmicutes(0.9997)	c:Bacilli(0.9987)	o:Lactobacillales(0.9823)	f:Enterococcaceae(0.9823)	g:Tetragenococcus(0.9611)
Otu537	206	d:Bacteria(1.0000)	p:Firmicutes(0.9997)	c:Bacilli(0.9988)	o:Bacillales(0.9837)	f:Bacillaceae_1(0.9837)	g:Bacillus(0.9804)
Otu722	50	d:Bacteria(1.0000)	p:Firmicutes(0.9997)	c:Bacilli(0.9976)	o:Bacillales(0.9769)	f:Bacillaceae_1(0.9611)	g:Bacillus(0.9611)
Otu762	170	d:Bacteria(1.0000)	p:Firmicutes(0.9997)	c:Bacilli(0.9987)	o:Bacillales(0.9630)	f:Bacillaceae_1(0.8854)	g:Bacillus(0.8854)
Otu1185	2	d:Bacteria(1.0000)	p:Firmicutes(0.9997)	c:Bacilli(0.9976)	o:Bacillales(0.9797)	f:Paenibacillaceae_1(0.9636)	g:Paenibacillus(0.9443)
Otu595	745	d:Bacteria(1.0000)	p:Firmicutes(0.9998)	c:Bacilli(0.9988)	o:Bacillales(0.9885)	f:Bacillaceae_1(0.9666)	g:Bacillus(0.9666)
Otu848	4157	d:Bacteria(1.0000)	p:Firmicutes(0.9998)	c:Bacilli(0.9987)	o:Lactobacillales(0.9658)	f:Enterococcaceae(0.9528)	g:Tetragenococcus(0.9528)
Otu557	3748	d:Bacteria(1.0000)	p:Firmicutes(0.9998)	c:Bacilli(0.9988)	o:Lactobacillales(0.9686)	f:Enterococcaceae(0.9611)	g:Tetragenococcus(0.9611)
Otu368	9385	d:Bacteria(1.0000)	p:Firmicutes(0.9998)	c:Bacilli(0.9988)	o:Lactobacillales(0.9658)	f:Enterococcaceae(0.9584)	g:Tetragenococcus(0.9584)
Otu161	11742	d:Bacteria(1.0000)	p:Firmicutes(0.9998)	c:Bacilli(0.9981)	o:Lactobacillales(0.9751)	f:Enterococcaceae(0.9751)	g:Tetragenococcus(0.9584)
Otu1242	1177	d:Bacteria(1.0000)	p:Firmicutes(0.9998)	c:Bacilli(0.9988)	o:Lactobacillales(0.9686)	f:Enterococcaceae(0.9528)	g:Tetragenococcus(0.9528)
Otu885	2411	d:Bacteria(1.0000)	p:Firmicutes(0.9998)	c:Bacilli(0.9988)	o:Lactobacillales(0.9751)	f:Enterococcaceae(0.9751)	g:Tetragenococcus(0.9639)
Otu387	5878	d:Bacteria(1.0000)	p:Firmicutes(0.9998)	c:Bacilli(0.9998)	o:Lactobacillales(0.9832)	f:Enterococcaceae(0.9832)	g:Tetragenococcus(0.9777)
Otu328	2200	d:Bacteria(1.0000)	p:Firmicutes(0.9998)	c:Bacilli(0.9988)	o:Lactobacillales(0.9853)	f:Carnobacteriaceae(0.9842)	g:Atopostipes(0.9694)
Otu905	638	d:Bacteria(1.0000)	p:Firmicutes(0.9998)	c:Bacilli(0.9989)	o:Lactobacillales(0.9851)	f:Enterococcaceae(0.9851)	g:Tetragenococcus(0.9832)
Otu979	827	d:Bacteria(1.0000)	p:Firmicutes(0.9998)	c:Bacilli(0.9989)	o:Lactobacillales(0.9823)	f:Enterococcaceae(0.9823)	g:Tetragenococcus(0.9722)
Otu796	321	d:Bacteria(1.0000)	p:Firmicutes(0.9998)	c:Bacilli(0.9989)	o:Bacillales(0.9611)	f:Bacillaceae_1(0.9611)	g:Bacillus(0.9611)
Otu1250	562	d:Bacteria(1.0000)	p:Firmicutes(0.9998)	c:Bacilli(0.9989)	o:Bacillales(0.9686)	f:Bacillaceae_1(0.9611)	g:Bacillus(0.9611)
Otu277	3264	d:Bacteria(1.0000)	p:Firmicutes(0.9998)	c:Bacilli(0.9989)	o:Lactobacillales(0.9885)	f:Enterococcaceae(0.9856)	g:Tetragenococcus(0.9777)
Otu527	1860	d:Bacteria(1.0000)	p:Firmicutes(0.9998)	c:Bacilli(0.9988)	o:Lactobacillales(0.9846)	f:Carnobacteriaceae(0.9846)	g:Atopostipes(0.9722)
Otu105	2835	d:Bacteria(1.0000)	p:Firmicutes(0.9998)	c:Bacilli(0.9989)	o:Lactobacillales(0.9885)	f:Enterococcaceae(0.9865)	g:Tetragenococcus(0.9804)
Otu610	1636	d:Bacteria(1.0000)	p:Firmicutes(0.9998)	c:Bacilli(0.9989)	o:Bacillales(0.9825)	f:Bacillaceae_1(0.9639)	g:Bacillus(0.9639)
Otu519	2110	d:Bacteria(1.0000)	p:Firmicutes(0.9998)	c:Bacilli(0.9989)	o:Lactobacillales(0.9842)	f:Enterococcaceae(0.9842)	g:Tetragenococcus(0.9777)
Otu596	1481	d:Bacteria(1.0000)	p:Firmicutes(0.9998)	c:Bacilli(0.9987)	o:Lactobacillales(0.9842)	f:Enterococcaceae(0.9842)	g:Tetragenococcus(0.9804)
Otu701	1395	d:Bacteria(1.0000)	p:Firmicutes(0.9998)	c:Bacilli(0.9989)	o:Lactobacillales(0.9860)	f:Enterococcaceae(0.9860)	g:Tetragenococcus(0.9860)
Otu804	1728	d:Bacteria(1.0000)	p:Firmicutes(0.9998)	c:Bacilli(0.9988)	o:Lactobacillales(0.9658)	f:Enterococcaceae(0.9584)	g:Tetragenococcus(0.9584)
Otu148	677	d:Bacteria(1.0000)	p:Firmicutes(0.9998)	c:Bacilli(0.9988)	o:Lactobacillales(0.9832)	f:Enterococcaceae(0.9832)	g:Tetragenococcus(0.9666)
Otu755	1333	d:Bacteria(1.0000)	p:Firmicutes(0.9998)	c:Bacilli(0.9989)	o:Lactobacillales(0.9828)	f:Enterococcaceae(0.9828)	g:Tetragenococcus(0.9722)
Otu139	2260	d:Bacteria(1.0000)	p:Firmicutes(0.9998)	c:Bacilli(0.9981)	o:Lactobacillales(0.9832)	f:Enterococcaceae(0.9832)	g:Tetragenococcus(0.9777)
Otu872	714	d:Bacteria(1.0000)	p:Firmicutes(0.9998)	c:Bacilli(0.9988)	o:Bacillales(0.9853)	f:Bacillaceae_1(0.9832)	g:Bacillus(0.9694)
Otu866	957	d:Bacteria(1.0000)	p:Firmicutes(0.9998)	c:Bacilli(0.9988)	o:Bacillales(0.9828)	f:Bacillaceae_1(0.9828)	g:Bacillus(0.9749)
Otu685	1632	d:Bacteria(1.0000)	p:Firmicutes(0.9998)	c:Bacilli(0.9987)	o:Lactobacillales(0.9630)	f:Enterococcaceae(0.9584)	g:Tetragenococcus(0.9584)
Otu98	1272	d:Bacteria(1.0000)	p:Firmicutes(0.9998)	c:Bacilli(0.9989)	o:Lactobacillales(0.9832)	f:Enterococcaceae(0.9832)	g:Tetragenococcus(0.9722)
Otu906	505	d:Bacteria(1.0000)	p:Firmicutes(0.9998)	c:Bacilli(0.9989)	o:Lactobacillales(0.9823)	f:Enterococcaceae(0.9823)	g:Tetragenococcus(0.9722)
Otu1341	355	d:Bacteria(1.0000)	p:Firmicutes(0.9998)	c:Bacilli(0.9989)	o:Bacillales(0.9797)	f:Bacillaceae_1(0.9584)	g:Bacillus(0.9584)
Otu768	254	d:Bacteria(1.0000)	p:Firmicutes(0.9998)	c:Bacilli(0.9989)	o:Bacillales(0.9639)	f:Bacillaceae_1(0.9639)	g:Bacillus(0.9639)
Otu472	142	d:Bacteria(1.0000)	p:Firmicutes(0.9998)	c:Bacilli(0.9988)	o:Bacillales(0.9556)	f:Bacillaceae_1(0.9556)	g:Bacillus(0.9556)
Otu121	938	d:Bacteria(1.0000)	p:Firmicutes(0.9999)	c:Bacilli(0.9997)	o:Lactobacillales(0.9978)	f:Enterococcaceae(0.9889)	g:Tetragenococcus(0.9886)
Otu321	1280	d:Bacteria(1.0000)	p:Firmicutes(0.9999)	c:Bacilli(0.9971)	o:Lactobacillales(0.9742)	f:Enterococcaceae(0.9584)	g:Tetragenococcus(0.9584)
Otu597	11709	d:Bacteria(1.0000)	p:Firmicutes(0.9999)	c:Bacilli(0.9993)	o:Lactobacillales(0.9823)	f:Enterococcaceae(0.9823)	g:Tetragenococcus(0.9528)
Otu985	2195	d:Bacteria(1.0000)	p:Firmicutes(0.9999)	c:Bacilli(0.9955)	o:Lactobacillales(0.9636)	f:Enterococcaceae(0.9636)	g:Tetragenococcus(0.8854)
Otu752	6527	d:Bacteria(1.0000)	p:Firmicutes(0.9999)	c:Bacilli(0.9993)	o:Lactobacillales(0.9828)	f:Enterococcaceae(0.9828)	g:Tetragenococcus(0.9584)
Otu183	881	d:Bacteria(1.0000)	p:Firmicutes(0.9999)	c:Bacilli(0.9987)	o:Lactobacillales(0.9603)	f:Enterococcaceae(0.9584)	g:Tetragenococcus(0.9584)
Otu454	1688	d:Bacteria(1.0000)	p:Firmicutes(0.9999)	c:Bacilli(0.9991)	o:Lactobacillales(0.9925)	f:Enterococcaceae(0.9751)	g:Tetragenococcus(0.9611)
Otu851	803	d:Bacteria(1.0000)	p:Firmicutes(0.9999)	c:Bacilli(0.9999)	o:Lactobacillales(0.9909)	f:Enterococcaceae(0.9894)	g:Tetragenococcus(0.9890)
Otu624	1821	d:Bacteria(1.0000)	p:Firmicutes(0.9999)	c:Bacilli(0.9955)	o:Lactobacillales(0.9658)	f:Enterococcaceae(0.9636)	g:Tetragenococcus(0.9443)
Otu362	1161	d:Bacteria(1.0000)	p:Firmicutes(0.9999)	c:Bacilli(0.9991)	o:Lactobacillales(0.9925)	f:Enterococcaceae(0.9443)	g:Tetragenococcus(0.9443)
Otu833	1152	d:Bacteria(1.0000)	p:Firmicutes(0.9999)	c:Bacilli(0.9989)	o:Lactobacillales(0.9837)	f:Enterococcaceae(0.9837)	g:Tetragenococcus(0.9804)
Otu713	184	d:Bacteria(1.0000)	p:Firmicutes(0.9999)	c:Bacilli(0.9997)	o:Lactobacillales(0.9978)	f:Enterococcaceae(0.9976)	g:Tetragenococcus(0.9860)
Otu1071	58	d:Bacteria(1.0000)	p:Firmicutes(0.9999)	c:Bacilli(0.9944)	o:Lactobacillales(0.9350)	f:Enterococcaceae(0.9290)	g:Tetragenococcus(0.8854)
Otu477	4182	d:Bacteria(1.0000)	p:Firmicutes(1.0000)	c:Bacilli(0.9960)	o:Lactobacillales(0.9475)	f:Enterococcaceae(0.9060)	g:Tetragenococcus(0.8265)
Otu729	4203	d:Bacteria(1.0000)	p:Firmicutes(1.0000)	c:Bacilli(0.9994)	o:Lactobacillales(0.9832)	f:Enterococcaceae(0.9832)	g:Tetragenococcus(0.9611)
Otu324	10860	d:Bacteria(1.0000)	p:Firmicutes(1.0000)	c:Bacilli(0.9996)	o:Lactobacillales(0.9837)	f:Enterococcaceae(0.9837)	g:Tetragenococcus(0.9556)
Otu629	5105	d:Bacteria(1.0000)	p:Firmicutes(1.0000)	c:Bacilli(0.9996)	o:Lactobacillales(0.9837)	f:Enterococcaceae(0.9837)	g:Tetragenococcus(0.9556)
Otu240	3298	d:Bacteria(1.0000)	p:Firmicutes(1.0000)	c:Bacilli(0.9994)	o:Lactobacillales(0.9837)	f:Enterococcaceae(0.9837)	g:Tetragenococcus(0.9584)
Otu937	3576	d:Bacteria(1.0000)	p:Firmicutes(1.0000)	c:Bacilli(0.9994)	o:Lactobacillales(0.9828)	f:Enterococcaceae(0.9828)	g:Tetragenococcus(0.9528)
Otu461	6113	d:Bacteria(1.0000)	p:Firmicutes(1.0000)	c:Bacilli(0.9995)	o:Lactobacillales(0.9832)	f:Enterococcaceae(0.9832)	g:Tetragenococcus(0.9611)
Otu521	1608	d:Bacteria(1.0000)	p:Firmicutes(1.0000)	c:Bacilli(0.9971)	o:Lactobacillales(0.9603)	f:Enterococcaceae(0.9556)	g:Tetragenococcus(0.9556)
Otu870	1059	d:Bacteria(1.0000)	p:Firmicutes(1.0000)	c:Bacilli(1.0000)	o:Lactobacillales(0.9889)	f:Enterococcaceae(0.9870)	g:Tetragenococcus(0.9804)
Otu560	1973	d:Bacteria(1.0000)	p:Firmicutes(1.0000)	c:Bacilli(0.9994)	o:Lactobacillales(0.9949)	f:Enterococcaceae(0.9942)	g:Tetragenococcus(0.9722)
Otu600	511	d:Bacteria(1.0000)	p:Firmicutes(1.0000)	c:Bacilli(0.9997)	o:Lactobacillales(0.9828)	f:Enterococcaceae(0.9828)	g:Tetragenococcus(0.9722)
Otu953	1115	d:Bacteria(1.0000)	p:Firmicutes(1.0000)	c:Bacilli(0.9976)	o:Lactobacillales(0.9630)	f:Enterococcaceae(0.9521)	g:Tetragenococcus(0.9443)
Otu887	118	d:Bacteria(1.0000)	p:Firmicutes(1.0000)	c:Bacilli(0.9988)	o:Lactobacillales(0.9885)	f:Enterococcaceae(0.9878)	g:Tetragenococcus(0.9878)
Otu1259	11	d:Bacteria(1.0000)	p:Proteobacteria(0.6134)	c:Betaproteobacteria(0.3893)	o:Hydrogenophilales(0.2035)	f:Hydrogenophilaceae(0.0938)	g:Thiobacillus(0.0236)
Otu344	79	d:Bacteria(1.0000)	p:Proteobacteria(0.9859)	c:Betaproteobacteria(0.8829)	o:Hydrogenophilales(0.6537)	f:Hydrogenophilaceae(0.4764)	g:Thiobacillus(0.2886)
Otu844	2	d:Bacteria(1.0000)	p:Proteobacteria(0.9995)	c:Betaproteobacteria(0.9976)	o:Burkholderiales(0.9769)	f:Comamonadaceae(0.9060)	g:Variovorax(0.6496)
